# Supplementary material for: Soil salinity assessment of a natural pasture using remote sensing techniques in central Anatolia, Turkey
Source: PLoS One. 2022 Apr 18;17(4):e0266915. doi: 10.1371/journal.pone.0266915 (PMC9015142; doi:10.1371/journal.pone.0266915)
Supplement: S1 Dataset — (XLS) [file pone.0266915.s001.xls]

## Sheet: ANADATA
OBJECTID	Örnek_no	POINT_X	POINT_Y	Sat__Çam__pH	Sat__Çam__EC	sat__EC
1		618911	4.18671e+06	8.12	3.56	1.58
2		618111	4.18591e+06	8.73	17.71	2.36
3		618511	4.18591e+06	8.01	2.46	3.69
4		618911	4.18591e+06	8.17	5.01	1.4
5		618111	4.18551e+06	8.38	18.67	2.26
6		618511	4.18551e+06	8.21	5.485	2.162
7		618911	4.18551e+06	8.39	12.71	2.43
8		617711	4.18471e+06	8.45	20.58	3.65
9		618111	4.18471e+06	8.37	2.6	1.204
10		618511	4.18471e+06	8.2	5.35	3.86
11		618911	4.18471e+06	7.83	4.44	2.98
12		618111	4.18511e+06	8.67	13.4	6.02
13		618511	4.18511e+06	7.98	12.29	1.301
14		617311	4.18431e+06	8.44	9.15	4.53
15		617711	4.18431e+06	8.12	5.61	1.115
16		618111	4.18431e+06	8.91	6.95	1.43
17		618511	4.18431e+06	8.55	12.42	1.875
18		618911	4.18431e+06	8.23	8.75	4.71
19		622511	4.18431e+06	8.5	0.71	0.648
20		617311	4.18391e+06	8.45	21.5	8.86
21		617711	4.18391e+06	9.28	1.1	1.979
22		618111	4.18391e+06	7.95	2.56	2.21
23		618511	4.18391e+06	8.23	9.81	2.85
24		618700	4.18408e+06	8.36	1.44	1.318
25		622111	4.18391e+06	7.82	2.04	0.797
26		617311	4.18351e+06	8.94	14.65	3.06
27		617711	4.18351e+06	8.02	3.68	2.085
28		618111	4.18351e+06	9.01	5.02	1.222
29		618511	4.18351e+06	8.33	13.95	4.33
30		622111	4.18351e+06	8.32	0.61	0.781
31		622511	4.18351e+06	8.05	4.65	1.055
32		622911	4.18351e+06	8.32	1.34	0.953
33		617311	4.18311e+06	8.08	2.08	0.902
34		617711	4.18311e+06	8.61	2.53	1.361
35		618111	4.18311e+06	8.01	7.93	1.885
36		618511	4.18311e+06	8.21	6.57	2.31
37		622111	4.18311e+06	8.12	0.85	1.21
38		622511	4.18311e+06	8.3	1.27	1.661
39		622911	4.18311e+06	8.11	1.531	1.422
40		617311	4.18231e+06	7.82	4.35	0.99
41		618911	4.18231e+06	8.03	2.57	0.869
42		619311	4.18231e+06	7.87	0.86	0.828
43		619711	4.18231e+06	8.31	1.02	2.47
44		620111	4.18231e+06	8.36	1.36	0.976
45		620511	4.18231e+06	8.33	1.57	0.728
46		620911	4.18231e+06	8.54	1.138	0.579
47		621311	4.18231e+06	7.9	4.33	3.17
48		621711	4.18231e+06	8.73	14.9	4.76
49		622111	4.18231e+06	8.32	1.61	0.861
50		622511	4.18231e+06	8.46	2.61	1.186
51		617311	4.18271e+06	8.17	2.35	1.299
52		617711	4.18271e+06	8.33	3.95	0.931
53		618111	4.18271e+06	7.8	1.36	0.501
54		618911	4.18271e+06	9	12.02	2.095
55		621311	4.18271e+06	8.34	1.03	1.422
56		621711	4.18271e+06	8.35	1.5	1.051
57		622511	4.18271e+06	8.17	0.69	1.395
58		618511	4.18191e+06	8.05	4.2	2.38
59		618911	4.18191e+06	8.29	1.79	0.802
60		619311	4.18191e+06	8.73	3.176	1.132
61		619711	4.18191e+06	7.9	0.93	0.588
62		620111	4.18191e+06	8.25	1.87	0.655
63		620511	4.18191e+06	8.48	5.5	3.08
64		620911	4.18191e+06	8.07	5.28	0.756
65		621311	4.18191e+06	8.96	16.78	8.88
66		621711	4.18191e+06	8.75	6.49	8.82
67		622111	4.18191e+06	7.84	1.96	0.736
68		618511	4.18151e+06	8.26	2.19	1.774
69		618911	4.18151e+06	8.52	1.23	0.889
70		619311	4.18151e+06	8.59	6.17	5.09
71		619711	4.18151e+06	8.12	1.2	1.146
72		620111	4.18151e+06	8.4	3.51	0.934
73		620511	4.18151e+06	8.29	1.11	0.434
74		620911	4.18151e+06	8.91	17.11	8.28
75		621311	4.18151e+06	8.8	7.51	6.18
76		621711	4.18151e+06	7.98	1.32	0.475
77		622111	4.18151e+06	8.3	5.99	4.14
78		618511	4.18111e+06	8.2	1.81	1.302
79		619311	4.18111e+06	8.17	1.36	4.68
80		619711	4.18111e+06	8.34	7.77	3.85
81		620111	4.18111e+06	8.78	12.78	9.49
82		620511	4.18111e+06	8.2	6.48	4.31
83		620911	4.18111e+06	8.47	3.97	2.043
84		621311	4.18111e+06	9.31	16.66	11.93
85		621711	4.18111e+06	8.96	15.46	10.039
86		622111	4.18111e+06	8.1	3.34	1.342
87		617311	4.18071e+06	7.88	1.88	1.726
88		617711	4.18071e+06	8.07	4.04	1.925
89		618111	4.18071e+06	8.46	12.74	9.09
90		618511	4.18071e+06	8.35	6.27	4.106
91		618911	4.18071e+06	8.5	12.05	7.228
92		619311	4.18071e+06	8.57	11.5	7.94
93		619711	4.18071e+06	8.3	8.56	6.37
94		620111	4.18071e+06	8.51	12.47	7.98
95		620511	4.18071e+06	8.42	10.8	11.14
96		620911	4.18071e+06	8.67	13.3	9.63
97		621311	4.18071e+06	8.8	27.4	12.02
98		621711	4.18071e+06	8.4	10.43	8.55
99		622111	4.18071e+06	8.23	3.75	2.25
100		618511	4.17991e+06	8.03	3.15	0.773
101		618911	4.17991e+06	8.67	12.9	8.15
102		619311	4.17991e+06	8.31	9.66	7.75
103		619711	4.17991e+06	8.14	8.2	4.893
104		620111	4.17991e+06	8.16	10.4	8.39
105		620511	4.17991e+06	8.76	20.1	13.38
106		620911	4.17991e+06	8.48	12.57	7.15
107		621311	4.17991e+06	7.51	4.06	0.799
108		621711	4.17991e+06	7.64	0.92	0.773
109		622111	4.17991e+06	8.25	0.87	0.638
110		618111	4.18031e+06	8.16	8.01	5.31
111		618511	4.18031e+06	8.04	3.77	3.38
112		618911	4.18031e+06	8.35	10.5	5.27
113		619311	4.18031e+06	8.31	7.41	7.83
114		619711	4.18031e+06	8.11	3.55	1.185
115		620111	4.18031e+06	8.06	6.93	2.95
116		620511	4.18031e+06	8.11	6.19	7.83
117		620911	4.18031e+06	8.21	7.92	6.14
118		621311	4.18031e+06	8.4	14.84	10.43
119		621711	4.18031e+06	7.98	2.79	15.144
120		622111	4.18031e+06	8.04	3.52	2.46
121		618911	4.17951e+06	8.11	2.15	0.827
122		619311	4.17951e+06	7.9	1.8	1.039
123		619711	4.17951e+06	7.88	2.8	1.108
124		620111	4.17951e+06	8.51	5.687	4.733
125		620511	4.17951e+06	7.98	1.95	0.436
126		620911	4.17951e+06	8.23	2.2	1.297
127		621311	4.17951e+06	8.64	5.485	4.178
128		621711	4.17951e+06	8.02	0.73	0.675
129		619311	4.17911e+06	8.02	1.82	0.966
130		619711	4.17911e+06	8.39	0.96	0.898
131		620111	4.17911e+06	8.2	0.99	0.609
132		620511	4.17911e+06	8.1	3.66	0.865
133		620911	4.17911e+06	8.39	4.27	2.35
134		621311	4.17911e+06	8.43	1.7	0.741
135		621711	4.17911e+06	8.4	1.35	1.016
136		619711	4.17871e+06	8.32	4.66	1.643
137		620111	4.17871e+06	8.79	9.65	6.08
138		620511	4.17871e+06	8.22	1.77	1.346
139		620911	4.17871e+06	8.58	8.14	3.99
140		621311	4.17871e+06	8.2	6.05	1.943
141		621711	4.17871e+06	8.76	7.79	3.781
142		620111	4.17831e+06	8.43	13.32	2.36
143		620511	4.17831e+06	8.23	9.26	3.43
144		620911	4.17831e+06	8.58	4.44	2.099
145		621311	4.17831e+06	8.49	4.86	0.411
